# Supplementary material for: The Status of Oxidative Stress in Patients with Alcohol Dependence: A Meta-Analysis
Source: Antioxidants (Basel). 2022 Sep 28;11(10):1919. doi: 10.3390/antiox11101919 (PMC9598131; doi:10.3390/antiox11101919)
Supplement: Supplementary file 1 [file antioxidants-11-01919-s001.zip]

Archive with 1 entries (1 files):
- antioxidants-1856331-supplementary.pdf
